# Supplementary material for: Feasibility and Acceptability of an Overdose Prevention Intervention Delivered by Community Pharmacists for Patients Prescribed Opioids for Chronic Non-Cancer Pain
Source: Pharmacy (Basel). 2023 May 22;11(3):88. doi: 10.3390/pharmacy11030088 (PMC10204494; doi:10.3390/pharmacy11030088)
Supplement: Supplementary file 1 [file pharmacy-11-00088-s001.zip]

Archive with 1 entries (1 files):
- pharmacy-2348657-supplementary.pdf
